# Supplementary material for: Comparing the Role of ROS and RNS in the Thermal Stress Response of Two Cnidarian Models, Exaiptasia diaphana and Galaxea fascicularis
Source: Antioxidants (Basel). 2023 May 6;12(5):1057. doi: 10.3390/antiox12051057 (PMC10215338; doi:10.3390/antiox12051057)
Supplement: Supplementary file 1 [file antioxidants-12-01057-s001.zip]

Archive with 1 entries (1 files):
- antioxidants-2281009-supplementary.pdf
